# Supplementary material for: Fast and Sensitive Analysis of Short- and Long-Chain Perfluoroalkyl Substances in Foods of Animal Origin
Source: Molecules. 2022 Nov 15;27(22):7899. doi: 10.3390/molecules27227899 (PMC9697276; doi:10.3390/molecules27227899)
Supplement: Supplementary file 1 [file molecules-27-07899-s001.zip]

Archive with 1 entries (1 files):
- molecules-1945374-supplementary.pdf
